# Supplementary material for: Genome Mining for Antimicrobial Compounds in Wild Marine Animals-Associated Enterococci
Source: Mar Drugs. 2021 Jun 6;19(6):328. doi: 10.3390/md19060328 (PMC8229437; doi:10.3390/md19060328)
Supplement: Supplementary file 1 [file marinedrugs-19-00328-s001.zip]

Archive with 1 entries (1 files):
- marinedrugs-1226398-supplementary.pdf
